# Supplementary material for: Deleterious AGXT Missense Variant Associated with Type 1 Primary Hyperoxaluria (PH1) in Zwartbles Sheep
Source: Genes (Basel). 2020 Sep 29;11(10):1147. doi: 10.3390/genes11101147 (PMC7600965; doi:10.3390/genes11101147)
Supplement: Supplementary file 1 [file genes-11-01147-s001.zip]

Archive with 3 entries (3 files):
- Sup_Table_S1_animals.xlsx
- Sup_Table_S2_WGS.xlsx
- Sup_Table_S3_vars.xlsx
