# Supplementary material for: Deleterious AGXT Missense Variant Associated with Type 1 Primary Hyperoxaluria (PH1) in Zwartbles Sheep
Source: Genes (Basel). 2020 Sep 29;11(10):1147. doi: 10.3390/genes11101147 (PMC7600965; doi:10.3390/genes11101147)
Supplement: Supplementary file 1 [file genes-11-01147-s001.zip › Sup_Table_S1_animals.xlsx]

## Sheet: Table S1
Supplementary table S1. Details of the investigated Zwartbles sheep
Case no	Sample ID	Sex	Breed	Origin	Samples collected	Age of onset	Clinicopathological findings	Histopathology	AGXT genotype at NC_040252.1:g.801189C>T
case 1	OAR0331	m	Zwartbles	Scotland	fresh frozen kidney tissue	4-5 weeks	possible pneumonia, treated with antibiotics and appeard brighter and eating, then found kicking on its side with its head back and died shortly afterwards before further veterinary treatment could be sought, moderate bodily condition, both kidneys were pale, firm and bilateral dilated renal pelvices that contained urine with white flecks, bilateral cranio-ventral bronchopneumonia	severe chronic active tubulointerstitial nephropathy involving extensive tubular atypia, interstitial fibrosis and sparse tubular cast formation associated with large numbers of colourless – pale yellowish-grey crystals that were brightly birefringent when viewed by polarised light (consistent with oxalate crystals)	TT
case 2	OAR0332	f	Zwartbles	Scotland	fresh frozen kidney tissue	6-8 weeks	unwell for several days, coughing for at least 1 week, no response to antibiotic treatment, sudden death, good body condition, kidneys extremely pale, with a slightly roughened cortical surface and dilation of the renal pelvis which contained a large volume of urine containing pale crystal aggregates, localised purulent and fibrosing peritonitis associated with omphalitis	severe chronic fibrosing tubulointerstitial and crystalline nephropathy with extensive tubular dilation and epithelial attenuation associated with abundant intratubular crystal accumulations (morphology consistent with oxalate), accompanied by mild interstitial inflammation, patchy purulent pyelitis with limited purulent tubulointerstitial nephritis involving subjacent medulla	TT
case 3	OAR0334	f	Zwartbles	Scotland	FFPE kidney tissue, ocular fluids	10 days	had been thriving, found lying by itself looking stiff and then fitted, sudden death, good body condition, pale kidneys with loss of corticomedullary demarcation and dilated pelvices, highly elevated urea levels in ocular fluid	severe subacute to chronic active tubulointerstitial and crystalline nephropathy characterised by dilation, atypia and atrophy of cortical tubules, many of which contain colourless - faint yellow crystals that are brightly birefringent when viewed by polarised light (consistent with oxalate), tubular cast formation and interstitial fibrosis and patchy mild lymphoplasmacytic infiltration	TT
case 4	OAR0335	f	Zwartbles	Northern England	FFPE kidney tissue, urine	4 years	polydipsia, progressive condition loss and malaise, unexpected death, kidney: clear corticomedullary demarcation with slight pallor of cortex, variable patency of renal calyces, urine oxalate:creatinine = 84 µmol/mmol	moderate acute-subacute tubular nephropathy with dilated tubules containing necrotic cell debris and purple-grey-black granular to crystalline deposits, the crystals and some of the granular deposits showed purplish-pink birefringence when viewed under polarised light	CT
case 5	OAR0337	m	Zwartbles	The Netherlands	FFPE kidney tissue	3 months	retarded growth, no repsonse to antibiotics, progressive condition loss during 1,5 weeks	severe, chronic, tubulointerstitial nephropathy with intralesional oxalate crystals and severe interstitial lymphoplasmacytic nephritis	TT
case 6	OAR0339	f	Zwartbles	The Netherlands	FFPE kidney tissue	4 months	sudden death	moderate, subacute/chronic, tubulointerstitial nephropathy with intralesional oxalate crystals and multifocal lymphoplasmacytic interstitial nephritis	TT
case 7	OAR0340	f	Zwartbles	The Netherlands	FFPE kidney tissue	2 months	dyspnoea, fever, improvement with antibiotics, then found dead	moderate, subacute/chronic, tubulointerstitial nephropathy with intralesional oxalate crystals and multifocal lymphoplasmacytic interstitial nephritis	TT
case 8	OAR0341	f	Zwartbles	The Netherlands	FFPE kidney tissue	1 month	sudden death	moderate, subacute/chronic, tubulointerstitial nephropathy with intralesional oxalate crystals and multifocal lymphoplasmacytic interstitial nephritis	TT
case 9	OAR0338	f	Zwartbles	The Netherlands	FFPE kidney tissue	2.5 months	sudden death	purulent tubulonephritis and severe pyelonephritis with intraesional bacteria, no oxalate crystals	CC
