# Supplementary material for: Deleterious AGXT Missense Variant Associated with Type 1 Primary Hyperoxaluria (PH1) in Zwartbles Sheep
Source: Genes (Basel). 2020 Sep 29;11(10):1147. doi: 10.3390/genes11101147 (PMC7600965; doi:10.3390/genes11101147)
Supplement: Supplementary file 1 [file genes-11-01147-s001.zip › Sup_Table_S2_WGS.xlsx]

## Sheet: Table S2
Supplementary table S2. Sample designations and detailed information of all whole-genome sequences
Sample ID	Sex	Breed	Coverage	Study accession	Sample accession	HP1-status
OAR0331	m	Zwartbles	21.44	PRJEB30931	SAMEA6531513	case
OAR0332	f	Zwartbles	14.84	PRJEB30931	SAMEA6531514	case
37732	m	Swiss White Alpine	8.99	PRJEB30931	SAMEA5239870	control
37953	m	Swiss White Alpine	15.45	PRJEB30931	SAMEA5239871	control
38599	f	Swiss White Alpine	24.11	PRJEB30931	SAMEA5239874	control
38665	m	Swiss White Alpine	17.35	PRJEB30931	SAMEA5239873	control
38999	f	Swiss White Alpine	13.14	PRJEB30931	SAMEA5239872	control
39236	f	Swiss White Alpine	13.02	PRJEB30931	SAMEA5239875	control
39472	f	Swiss White Alpine	17.98	PRJEB30931	SAMEA5239876	control
39487	f	Swiss White Alpine	21.52	PRJEB30931	SAMEA5239877	control
39624	f	Swiss White Alpine	15.59	PRJEB30931	SAMEA5239878	control
40416	f	Valais Blacknose	11.83	PRJEB30931	SAMEA5239879	control
40452	f	East Friesian	14.9	PRJEB30931	SAMEA5239880	control
40544	f	Valais Blacknose	16.01	PRJEB30931	SAMEA5239881	control
40768	f	Swiss White Alpine	10.19	PRJEB30931	SAMEA5239882	control
40795	f	Swiss White Alpine	15.46	PRJEB30931	SAMEA5239883	control
41216	f	Valais Blacknose	10.13	PRJEB30931	SAMEA5239884	control
BFS016	m	Brown-Headed Meat	18.75	PRJEB30936	SAMEA5239885	control
BFS017	m	Brown-Headed Meat	29.56	PRJEB30938	SAMEA5239886	control
DOP069	m	Dorper	13.78	PRJEB30944	SAMEA5720681	control
DOP079	m	Dorper	17.52	PRJEB30945	SAMEA5720682	control
DOP131	m	White Dorper	17.65	PRJEB30946	SAMEA5720683	control
DOP140	m	Dorper	17.51	PRJEB30931	SAMEA6531507	control
DOP141	m	Dorper	24.25	PRJEB30953	SAMEA6531508	control
DOP142	m	Dorper	24.71	PRJEB30954	SAMEA6531509	control
DOP143	m	Dorper	26.27	PRJEB30955	SAMEA6531510	control
DOP144	m	Dorper	18.81	PRJEB30956	SAMEA6531511	control
DOP145	m	Dorper	24.68	PRJEB30957	SAMEA6531512	control
DOP146	m	Dorper	18.89	PRJEB30931	SAMEA7025131	control
DOP150	m	Dorper	20.96	PRJEB30931	SAMEA7025132	control
ENA0001	f	Rambouillet	94.17	PRJNA414087	SAMEA104495026	control
ENA0002	m	Soay	12.93	PRJNA338741	SAMN05567808	control
ENA0003	m	Marco Polo Sheep	36.8	PRJNA391748	SRR5753923	control
ENA0004	m	Marco Polo Sheep	31.64	PRJNA391748	SRR5753921	control
ENA0005	m	Marco Polo Sheep	34.56	PRJNA391748	SRR5753920	control
ENA0006	m	Mouflon	29.74	PRJNA385882	SRR5520555	control
ENA0007	m	Mouflon	32.85	PRJNA385882	SRR5520564	control
ENA0008	m	Mouflon	24.1	PRJNA385882	SRR5520574	control
ENA0010	m	Mouflon	20.16	PRJNA385882	SRR5520595	control
ERS029	f	Engadine Red	18.69	PRJEB30931	SAMEA5239887	control
ERS030	f	Engadine Red	21.39	PRJEB30931	SAMEA5239888	control
ERS032	m	Engadine Red	27.41	PRJEB30931	SAMEA5239889	control
EXS001	m	Valais Blacknose	24.6	PRJEB30931	SAMEA5239890	control
KEH006	m	Kerry Hill	9.78	PRJEB30931	SAMEA5239891	control
LEC001	m	Border Leicester	13.26	PRJEB30931	SAMEA5239892	control
LEC011	f	Swedish crossbreed	9.21	PRJEB30931	SAMEA6531515	control
LEC014	m	Border Leicester cross	12.4	PRJEB30931	SAMEA6531516	control
LEC023	f	Border Leicester cross	11.67	PRJEB30931	SAMEA5239893	control
MER002	f	Merino	20.4	PRJEB30931	SAMEA5239894	control
OAR001	f	Istrian Pramenka	12.01	PRJEB30934	SAMEA5239895	control
OAR017	m	Istrian Pramenka	12.21	PRJEB30935	SAMEA5239896	control
OAR018	m	Istrian Pramenka	20.86	PRJEB30931	SAMEA5239897	control
OAR0325	m	Kamerun	16.74	PRJEB30949	SAMEA6531504	control
OAR0326	f	Kamerun	18.27	PRJEB30950	SAMEA6531505	control
OAR0327	m	Kamerun	23.54	PRJEB30951	SAMEA6531506	control
OFM002	f	East Friesian	39.86	PRJEB30931	SAMEA5239898	control
OFM016	m	East Friesian	32.23	PRJEB30931	SAMEA5239899	control
OUE038	f	Ouessant	27.44	PRJEB30931	SAMEA5239900	control
OUE132	f	Ouessant	25.23	PRJEB30931	SAMEA5239901	control
OUE200	m	Ouessant	15.15	PRJEB30942	SAMEA5720679	control
OUE203	m	Ouessant	25.51	PRJEB30943	SAMEA5720680	control
SAM025	m	Saaser Mutte	18.08	PRJEB30947	SAMEA5720684	control
SMS025	m	Swiss Mirror Sheep	16.72	PRJEB30948	SAMEA5720685	control
SWA003	f	Swaledale	17.75	PRJEB30931	SAMEA5239902	control
SWA004	f	Swaledale	26.63	PRJEB30931	SAMEA5239903	control
SWA009	m	Swaledale	15.86	PRJEB30931	SAMEA5239904	control
SWA010	f	Swaledale	16.33	PRJEB30931	SAMEA5239905	control
SWA011	f	Swaledale	31.09	PRJEB30931	SAMEA5239906	control
VRS056	m	Valais Red	20.52	PRJEB30931	SAMEA5239907	control
VRS057	m	Valais Red	18.97	PRJEB30931	SAMEA5239908	control
VRS082	f	Valais Red	19.61	PRJEB30931	SAMEA5239909	control
VRS139	f	Valais Red	17.64	PRJEB30931	SAMEA5239910	control
VRS140	f	Valais Red	21.73	PRJEB30931	SAMEA5239911	control
VRS143	m	Valais Red	22.13	PRJEB30931	SAMEA5239912	control
WAS296	f	Swiss White Alpine	21.91	PRJEB30939	SAMEA5239913	control
WAS312	f	Swiss White Alpine	71.91	PRJEB30931	SAMEA5239914	control
WAS313	m	Swiss White Alpine	68.02	PRJEB30932	SAMEA5239915	control
WAS337	m	Texel	60.68	PRJEB30933	SAMEA5239916	control
WAS338	m	Texel	16.39	PRJEB30937	SAMEA5239917	control
WAS356	m	Swiss White Alpine	22.06	PRJEB30940	SAMEA5239919	control
WAS357	f	Swiss White Alpine	19.71	PRJEB30941	SAMEA5239920	control
